# Supplementary material for: The postpartum uterus reveals compartment-specific remodeling processes with distinct immune signatures
Source: Front Immunol. 2026 Jun 10;17:1824792. doi: 10.3389/fimmu.2026.1824792 (PMC13291743; doi:10.3389/fimmu.2026.1824792)
Supplement: Supplementary file 2 [file Table2.xlsx]

## Sheet: Immunohistochemistry
		1st Antibody				2nd Antbody					developer				new fuchsin
stain	block	dilution	incubation	company	#	dilution	name	incubation	company	#	name	incubation	company	#	incubation	company	#
CD8	TBST+5%NGS	1:50	oN	cell signalling	98941	1.200	goat anti-rabbit biotin	1h	invitrogen	65-6140
F480	1%BSA+20%NGS	1:800	oN	Bio-rad	MCA497	1:1000	goat anti-RAT biotin	1h	abcam	ab207997
CD206	1%BSA+20%NGS	1:200	oN	cell signalling	24595S	1:200	goat anti-rabbit biotin	1h	invitrogen	65-6140
CD45	TBST+5%NGS	1:1000	oN	abcam	ab10558	1:200	goat anti-rabbit biotin	1h	invitrogen	65-6140
CD31	1%BSA+20%NGS	1:50	oN	cell signalling	77699	1:200	goat anti-rabbit biotin	1h	invitrogen	65-6140
aSMA	1%BSA+20%NGS	1:1000	oN	invitrogen	14-9760-82	1:1000	goat anti-mouse biotin	1h	invitrogen	31800
COLI	1%BSA+20%NGS	1:200	1.5 h	Proteintech	116661AP	1:200	goat anti-rabbit biotin	1h	invitrogen	65-6140
PCNA	1%BSA+20%NGS	1:2000	oN	Biorad	MCA 1558	1:2000	goat anti-mouse biotin	1h	invitrogen	31800	alkaline phosphatase (ABC-AP Kit)	30 min	vector laboratories	AK-5000	10-30 min	Maxanim	415161F
LYVE1	10%NGS	1:30	oN	R&D systems	BAF2125						alkaline phosphatase (ABC-AP Kit)	30 min	vector laboratories	AK-5000	10-30 min	Maxanim	415161F

## Sheet: Immunofluorescence
		1st Antibody				2nd Antbody					Hoechst 33342
stain	block	dilution	incubation	company	#	dilution	name	incubation	company	#	dilution	company	#
F4/80	1%BSA+20%NDS	1:800	oN	cell signalling	98941	1:500	donkey anti-rat AF488	1h	abcam	ab150153	1:1000	Thermo Scientific	62249
CD206	1%BSA+20%NGS	1:200	oN	Bio-rad	MCA497	1:200	goat anti-rabbit IgG AF647	1h	abcam	ab150083	1:1000	Thermo Scientific	62249

## Sheet: Flow cytometry
Specificity	fluorochrome	clone	company	catalog no.	dilution
KLRG1	FITC	2F1	Biolegend	138409	1:100
CD122	PerCP efluour 710	TM-b1	eBioscience	46-1222-82	1:200
CD127	PE/dazzle	A7R34	Biolegend	135031	1:100
CD69	PE-Cy7	H1.2F3	BD Pharmingen	552879	1:100
MR1	PE				1:300
TCRβ	APC	H57-597	BD Bioscience	553174	1:100
CD45.2	APC-Cy7	104	Biolegend	109823	1:200
CD45	AF700	30-F11	Biolegend	103128	intravital
CD19	BV605	6D5	Biolegend	115539	1:100
CD11b	BV605	M1/70	Biolegend	101237	1:100
CD8α	BV650	53-6.7	Biolegend	92297	1:100
CD44	BV785	IM7	BD Bioscience	103041	1:100
CD62L	BV421	16A8	Biolegend	104435	1:200
Viability	efluor506	-	Invitrogen	65-0866-14	1:100

## Sheet: TaqMan
Gene Symbol	Assay ID	Copmpany
TNFa	Mm00443258_m1	Thermo Fisher Scientific
IFNg	Mm01168134_m1	Thermo Fisher Scientific
IL2	Mm00434256_m1	Thermo Fisher Scientific
IL10	Mm01288386_m1	Thermo Fisher Scientific
TGFb3	Mm00436960_m1	Thermo Fisher Scientific
AREG	Mm01354339_m1	Thermo Fisher Scientific
rpl13a	Mm05910660_g1	Thermo Fisher Scientific

## Sheet: catalogue numbers
Material	company	catalogue number
Accutase	Sigma	A6964-100ml
BSA	Sigma	A7030-100G
Citrat Puffer	Merck	C9999
Citrat Puffer pH 6,0 10x Antigen Rückgewinnung	C9999	Merck
DAB Substrate Kit	ab64238	abcam
Dako Antibody Diluent	Agilent Technologies	S302283-2
High-Capacity cDNA Reverse Transcription Kit	Applied Biosystems	4368814
normal goat serum (NGS)	cell signalling	5425S
RNeasy Plus Universal Mini Kit	73404	Qiagen
ROTI®Histol	6640.5	Carl Roth
TaqMan Universial Mastermix	Thermo Fisher Scientific	4324018
TBS (10X)	cell signalling	12498S
Tween 20	Sigma	P1379-25
hydrogen peroxide 30 %	1072090250	Merck
TACS 2 TdT-DAB In Situ Apoptosis Detection Kit/TUNEL	R&D systems	4810-30-K
